# Supplementary material for: An Integrative Pan-Cancer Analysis of Kinesin Family Member C1 (KIFC1) in Human Tumors
Source: Biomedicines. 2022 Mar 10;10(3):637. doi: 10.3390/biomedicines10030637 (PMC8945479; doi:10.3390/biomedicines10030637)
Supplement: Supplementary file 1 [file biomedicines-10-00637-s001.zip]

Archive with 1 entries (1 files):
- biomedicines-1610408-supplementary.pdf
